# Supplementary material for: An Application of Multivariate Data Analysis to Photoacoustic Imaging for the Spectral Unmixing of Gold Nanorods in Biological Tissues
Source: Nanomaterials (Basel). 2021 Jan 8;11(1):142. doi: 10.3390/nano11010142 (PMC7827716; doi:10.3390/nano11010142)
Supplement: Supplementary file 1 [file nanomaterials-11-00142-s001.zip]

Archive with 3 entries (2 files):
- nanomaterials-1001648-SI/
- nanomaterials-1001648-SI/Supplementary Figures and Tables.docx
- nanomaterials-1001648-SI/Supplementary Videos.pptx
